# Supplementary material for: 2D-GaN/AlN Multiple Quantum Disks/Quantum Well Heterostructures for High-Power Electron-Beam Pumped UVC Emitters
Source: Nanomaterials (Basel). 2023 Mar 16;13(6):1077. doi: 10.3390/nano13061077 (PMC10059987; doi:10.3390/nano13061077)
Supplement: Supplementary file 1 [file nanomaterials-13-01077-s001.zip]

Archive with 1 entries (1 files):
- nanomaterials-2266494-supplementary.pdf
